# Supplementary material for: Lymphocyte Redox Imbalance and Reduced Proliferation after a Single Session of High Intensity Interval Exercise
Source: PLoS One. 2016 Apr 20;11(4):e0153647. doi: 10.1371/journal.pone.0153647 (PMC4838252; doi:10.1371/journal.pone.0153647)
Supplement: S1 Dataset — (XLSX) [file pone.0153647.s001.xlsx]

## Sheet: CHARACTERIZATION
	AGE			BMI			FAT %			VO2
	study #1	study #2		study #1	study #2		study #1	study #2		study #1	study #2
	23	19		21.2	21.83		7.2	14.3		38.7	38.3
	30	30		24.6	24.11		10.76	22		28.5	33.08
	21	22		20.72	20.46		8.4	15.3		38.5	33.8
	25	18		21.32	19.34		11.1	17.8		34.9	31.4
	27	19		18.22	22.55		6.7	14.9		35.02	41.9
	22	20		22.8	22.96		13.44	19.5		29.8	41.3
	26			23.9			18.4			28.43
	22			23.7			10.7			33.25
	23			17.25			1.7			36.81
	18			19.5			10.2			32.54
	PEAK POWER			BOUT HR			RECOVERY HR
	study #1	study #2		study #1	study #2		study #1	study #2
	200	253.3		147.625	163.375		125.5	132.25
	187.5	280		126.75	141		98.75	117.125
	189.16	255		159.25	147.625		122.625	112.5
	184.4	175		155.875	153.75		134.875	107.25
	150	281		148.5	175.75		132.75	135.25
	175	314		143.75	162.25		115.5	118.125
	152.5			96.428			81.142
	178.96			155.75			122.25
	178.125			159.5			128.75
	127.08			147.75			111.625
				BOUT RPE			RECOVERY RPE
				study #1	study #2		study #1	study #2
				9.875	11		9.125	9.5
				9.75	10.625		9	8.75
				13.5	14		11.875	11.25
				14.375	15.625		9.25	8.125
				12.625	14.375		11.875	9.875
				14.125	15.125		12.625	10.25
				15.285			14.285
				12.125			10
				12.125			10
				15.875			8.375

## Sheet: redox status
	TBARS				GSH				CAT				SOD
	pre-ex	post-ex	30min post-ex		pre-ex	post-ex	30min post-ex		pre-ex	post-ex	30min post-ex		pre-ex	post-ex	30min post-ex
	7.091	7.45	13.155		273	270	260		0.854	1.149	0.454		1.754	1.311	1.146
	5.13	12.575	7.478		215	188	194		1.426	1.761	0.208		3.457	2.511	3.299
	5.887	5.787	7.611		309	341	353.6		0.466	0.372	1.289		1.872	1.885	2.765
	11.174	9.17	19.068		569	563	540		1.395	0.473	0.7		3.069	2.148	3.86
	4.347	5.73	11		260	314	269		2.433	1.011	0.748		1.347	0.785	1.116
	10.187	10.591	12.022		293	269	334		0.941	0.429	0.686		0.881	1.169	1.31
	1.63	5.22	4.4		323	379	312		0.682	0.99	0.568		0.229	1.72	1.693
	1.96	3.42	2.77		394	379	511		1.266	0.763	0.455		1.763	1.766	2.013
	1.96	4.08	2.94		411	458	409		1.039	0.406	0.162		1.79	1.796	0.287
	1.96	3.26	2.94						0.844	0.81	0.519

## Sheet: SEB DATA
	PROLIFERATION INDEX
		non-stimulated										stimulated												% CELL IN M1
	pre-ex	0.01	0.02	0.06	0.04	0.06	0.03	0	0	0	0	3.17	7.31	1.8	4.47	4.19	11.65	3.62	5.38	7.62	5			pre-ex	post-ex	30min post-ex
	post-ex	0.03	-0.01	0.02	0.04	0.02	0.04	0	0	0	0	2.09	4.84	0.87	3.45	3.69	7.02	3.36	4.07	5.23	4.88			14.9	24.63	33.1
	30min post-ex	0.01	0.01	0.02	0.01	0.01	0.02	0	0	0.01	0	1.14	5.15	0.6	3.36	5.02	7.9	3.18	6.55	3.53	6.07			7.39	10.27	9.41
																								32.5	50.27	59.19
																								13.9	18.36	16.47
	IL-2																							13.93	15.34	12.51
		non-stimulated										stimulated												4.43	5.88	4.46
	pré-ex	6.21	7.62	6.97	7.26	7.16	6.72	-4.31661	-3.36585	-4.23018	-4.23018	197.26	319.99	137.58	170.72	427.52	225.33	7.87046	56.1001	-1.72362	30.4295			10.12	10.9	12.1
	pós-ex	6.4	6.66	7.4	6.07	8.35	5.65	-3.79801	-5.00807	-4.40304	-4.31661	164.9	427.1	201.13	138.33	487.31	394.33	77.2762	34.4054	6.14179	38.6406			3.81	6.54	6.07
	30min pós-ex	7.64	7.95	6.62	7.52	7.38	6.22	-2.50151	-4.23018	-4.92164	-5.00807	291.95	422.12	167.7	386.63	534.1	364.11	21.9591	27.6636	1.90657	27.145			7.53	9.25	11.83
																								9.76	12	7.12
	IFN-g
		non-stimulated										stimulated
	pre-ex	1.56	8.51	11.98	15.46	22.4	8.51	25.88	8.51	11.98	8.51	109.27	189.18	147.48	415.01	793.73	78	154.43	786.78	78	237.82
	post-ex	15.46	5.03	1.56	11.98	1.56	-1.92	5.03	5.03	18.93	5.03	161.38	533.14	230.87	390.69	305.76	182.23	230.87	477.55	216.97	328.15
	30min post-ex	8.51	18.93	5.03	15.46	11.21	15.46	25.88	5.03	1.56	5.03	269.09	640.85	150.96	1151.59	413.47	296.88	411.54	376.8	147.48	276.04
	CD4+CD25+
		non-stimulated						stimulated
	pre-ex	5.3	5	5.7	0.7	1	1.5	9	10.3	11.4	2.6	6.4	5.3
	post-ex	2.9	2.6	2.9	0.9	1.6	1	8	5.9	7.4	1.3	2.7	3.6
	30min post-ex	2.74	2.8	4.9	2.3	2.3	1.4	7.92	12.8	11	4.3	4.9	6.6
	CD4+CD69+
		non-stimulated						stimulated
	pre-ex	0.2	0.5	0.3	0.1	0	0.3	11.1	20.2	16.1	12.16	7.2	6.2
	post-ex	0.2	0.5	0.2	0	0.1	0.2	9.4	14.6	9.6	1.2	3.4	3.4
	30min post-ex	0.16	0.4	0.2	0	0.2	0.2	9.92	18.4	14.5	4.5	5.5	6.7
	CD4+CD25+ IN CD4
		non-stimulated						stimulated
	pre-ex	0.4	1.8	8.7	2.4	2	2.8	20.9	18.9	22.9	21.2	29.7	20.7
	post-ex	0.5	1.6	3.3	3.3	1.6	2.3	20.2	23.8	24	16.3	25.4	23.1
	30min post-ex	2.52	2.3	4.2	3.1	0.9	2.1	23.18	23.3	28.3	21.1	22.9	20.3
	CD4+CD69+ IN CD4
		non-stimulated						stimulated
	pre-ex	0.6	1	0.8	1.7	1.7	2.2	29.1	33.3	30	31.2	37.4	26.2
	post-ex	0.7	1.9	0.6	2.6	1.5	1.1	39.9	47.3	32.9	27.3	35.8	28
	30min post-ex	1.4	1.5	1.1	1.9	1.2	1.3	34.16	45.4	38.3	29.3	29.9	27.9
	CD19+CD69+
		non-stimulated						SEB-stimulated
	pre-ex	0.8	1.6	1.3	1.5	3.3	2.4	4.6	8.3	3.7	6.2	12.2	13.8
	post-ex	0.7	0.8	0.1	1.2	1.4	3	3.4	6.2	2.3	4.5	5.9	11.3
	30min post-ex	2	2.2	1.2	1.5	2.1	1.9	9.157	10.9	2.8	5.3	9.5	14.5
	CD19+CD69+ IN CD69
		non-stimulated						SEB-stimulated
	pre-ex	16	15.23	20.31	15.46	24.4	13.3	77.9	80.58	84.09	55.85	84.72	75.82
	post-ex	17.9	19.04	17.3	16	17.07	16.48	87.17	75.61	74.19	51.72	71.08	70.18
	30min post-ex	18.31	17.88	27.9	16.48	17.5	11.8	77.69	85.82	82.35	75.71	69.85	74.74
	CD8+CD25+
		non-stimulated						stimulated
	pre-ex	0.2	0	0.1	0	0.1	0	1.5	0.9	1.4	1.1	1.2	0.7
	post-ex	0.2	0.1	0.1	0	0.1	0	2.1	1.4	0.9	0.5	0.7	0.3
	30min post-ex	0.06	0	0.1	0.1	0	0.1	1.3	1.4	1.3	2	0.9	0.8
	CD8+CD69+
		non-stimulated						stimulated
	pre-ex	1	0.4	1	0.3	0.1	0.3	5.5	4	4.7	3.8	3	1.9
	post-ex	1.2	0.3	1.4	0.4	0.3	0.6	6.1	3	4	2.4	2.7	1.4
	30min post-ex	0.5	0.5	1.1	0.5	0.2	0.3	4.2	4.5	5.6	5.6	3.1	2.3

## Sheet: PHA DATA
	PROLIFERATION INDEX															% CELL IN M1
		non-stimulated						stimulated								M1	M2	M3
	pre-ex	0.01	0.02	0.06	0.03	0.06	0.02	1.87	12.36	1.78	3.92	3.95	16.98			17.17	19.3	20.94
	post-ex	0.02	0.01	0.02	0.04	0.02	0.04	1.44	12.81	2.14	3.59	6.25	19.08			1.78	2.32	2.49
	30min post-ex	0.01	0.01	0.02	0.01	0.01	0.01	0.67	10.66	1.6	4.03	6.23	17.55			26.44	23.51	27.91
																11.08	13.29	11.31
																11.42	8.23	7.6
	IL-2															1.31	1.62	0.83
		non-stimulated						stimulated
	pre-ex	0.01	0.02	0.06	0.04	0.06	0.03	40.17	34.22	36.6	78.25	58.81	279.35
	post-ex	0.03	-0.01	0.02	0.04	0.02	0.04	35.41	48.5	31.05	122.67	84.99	347.57
	30min post-ex	0.01	0.01	0.02	0.01	0.01	0.02	49.3	36.6	79.44	58.81	96.1	319.41
